# Supplementary material for: The efficiency of provincial government health care expenditure after China’s new health care reform
Source: PLoS One. 2021 Oct 13;16(10):e0258274. doi: 10.1371/journal.pone.0258274 (PMC8513862; doi:10.1371/journal.pone.0258274)
Supplement: S1 Dataset — (XLS) [file pone.0258274.s001.xls]

## Sheet: Sheet1
Province	Provincial Government health expenditure(100 million, ¥)	No of Health technicians	No of Medical and health institutions	No of Beds of the medical institution	Year
Anhui	17.0815	185916	8687	119777	2003
Beijing	49.6358	148191	5073	74148	2003
Fujian	20.7211	114893	8525	78309	2003
Gansu	11.8002	96538	11201	61069	2003
Guangdong	73.5442	336175	15409	188543	2003
Guangxi	21.0155	146747	7966	88348	2003
Guizhou	17.2994	91057	6499	59281	2003
Hainan	4.647	36191	2655	18320	2003
Hebei	34.8275	262278	16868	158822	2003
Henan	30.1893	348890	13621	203678	2003
Heilongjiang	23.0611	192858	8469	115930	2003
Hubei	24.2474	255648	10049	136323	2003
Hunan	16.8303	254697	14953	144933	2003
Jilin	16.1382	161398	7695	86112	2003
Jiangsu	55.5684	302192	12646	178255	2003
Jiangxi	15.0613	138068	11363	83099	2003
Liaoning	25.1624	269252	13404	171076	2003
Inner Mongolia	17.0878	120369	6589	65163	2003
Ningxia	4.4812	27589	1499	15740	2003
Qinghai	5.2972	22987	1461	15460	2003
Shandong	39.6107	366895	14417	216892	2003
Shanxi	20.3272	169870	9384	103739	2003
Shaanxi	16.7206	164398	11831	102776	2003
Shanghai	36.442	133038	2319	84416	2003
Sichuan	3.14235	288300	27655	187741	2003
Tianjin	15.3135	78286	2654	40132	2003
Tibet	5.2805	10058	1305	6216	2003
Sinkiang	18.2208	116584	9468	72848	2003
Yunnan	32.7463	134508	9926	96911	2003
Zhejiang	45.3797	207937	11177	126678	2003
Chongqing	10.8218	92978	6285	63287	2003
Anhui	22.1171	190763	8973	115066	2004
Beijing	54.0662	153367	4835	73593	2004
Fujian	23.3252	117937	8672	72910	2004
Gansu	13.4101	96423	11404	58029	2004
Guangdong	72.9099	348203	15744	183107	2004
Guangxi	22.0169	154384	9034	85433	2004
Guizhou	19.5474	90174	6664	58165	2004
Hainan	5.427	36835	2515	17253	2004
Hebei	35.1422	268399	17760	147592	2004
Henan	33.7404	356925	13821	197232	2004
Heilongjiang	23.5805	190563	8230	112071	2004
Hubei	26.3743	260569	9909	128422	2004
Hunan	19.7383	249619	14885	137302	2004
Jilin	17.0197	161507	8219	81106	2004
Jiangsu	62.3921	309450	14447	177001	2004
Jiangxi	17.5879	141244	12080	78247	2004
Liaoning	25.4934	270325	14230	160553	2004
Inner Mongolia	17.4747	120253	7416	61155	2004
Ningxia	4.3539	27335	1483	15873	2004
Qinghai	6.3398	23005	1439	15138	2004
Shandong	45.2199	377950	16526	214900	2004
Shanxi	22.3898	174658	9510	102375	2004
Shaanxi	18.0908	163850	11703	96346	2004
Shanghai	45.015	130823	2551	76058	2004
Sichuan	34.2542	281847	24605	180940	2004
Tianjin	18.3378	77548	2560	38876	2004
Tibet	6.3727	10260	1326	5928	2004
Sinkiang	19.4919	120502	9086	74022	2004
Yunnan	36.1946	136697	9436	95358	2004
Zhejiang	52.7709	221539	11937	125231	2004
Chongqing	12.0564	93485	6539	60565	2004
Anhui	25.0223	193973	9197	127193	2005
Beijing	65.6229	156969	4818	79077	2005
Fujian	25.9305	118652	7934	81718	2005
Gansu	17.8431	97139	11849	63648	2005
Guangdong	82.3633	364520	16318	210462	2005
Guangxi	25.9931	158370	9416	93822	2005
Guizhou	25.816	94854	6571	61778	2005
Hainan	6.5191	37189	2464	18901	2005
Hebei	45.087	274424	18046	162267	2005
Henan	41.8057	362263	14554	213998	2005
Heilongjiang	28.0124	191172	8326	119833	2005
Hubei	31.1597	262263	9459	139580	2005
Hunan	24.452	254423	15008	152172	2005
Jilin	20.7022	157021	8755	87680	2005
Jiangsu	75.0563	316054	15324	200126	2005
Jiangxi	21.8381	138697	10669	85112	2005
Liaoning	34.3526	265194	14925	177896	2005
Inner Mongolia	20.8768	121180	7629	69442	2005
Ningxia	5.4008	27560	1463	17802	2005
Qinghai	8.8611	22923	1478	15181	2005
Shandong	54.4085	381760	16323	248301	2005
Shanxi	28.1735	173920	9430	108132	2005
Shaanxi	21.7038	165170	11701	106705	2005
Shanghai	52.1464	132004	2526	90805	2005
Sichuan	49.5641	280516	23832	194944	2005
Tianjin	18.9803	77580	2472	41556	2005
Tibet	7.109	10781	1378	6767	2005
Sinkiang	25.8917	117165	8087	79753	2005
Yunnan	44.8073	142175	10110	106961	2005
Zhejiang	64.8767	236197	12555	141216	2005
Chongqing	15.1757	94761	6380	64674	2005
Anhui	34.7649	204498	9288	139625	2006
Beijing	87.0575	166276	4877	83925	2006
Fujian	34.0692	124909	9652	79645	2006
Gansu	23.2159	99431	12022	70290	2006
Guangdong	103.558	408972	16953	234179	2006
Guangxi	33.4041	162725	9977	105223	2006
Guizhou	30.0375	95654	6147	79150	2006
Hainan	7.6109	38199	2337	20767	2006
Hebei	50.2031	279663	17733	195637	2006
Henan	61.4162	374924	14629	239511	2006
Heilongjiang	36.378	191945	8181	126058	2006
Hubei	44.9741	265298	10052	150633	2006
Hunan	34.6152	248018	15331	172394	2006
Jilin	26.9189	161438	9696	94373	2006
Jiangsu	89.5249	334508	17143	220369	2006
Jiangxi	28.8172	142682	10210	85033	2006
Liaoning	43.7296	273374	15876	179952	2006
Inner Mongolia	28.2462	120575	7958	73900	2006
Ningxia	7.0085	27852	1553	18927	2006
Qinghai	11.5786	23509	1643	16050	2006
Shandong	73.3206	395897	17016	278791	2006
Shanxi	35.4622	178994	9776	108742	2006
Shaanxi	28.8357	168190	11631	117851	2006
Shanghai	61.4972	138002	2519	95960	2006
Sichuan	57.4949	285785	24015	214512	2006
Tianjin	23.7784	78631	2367	44335	2006
Tibet	8.0941	10746	1349	6750	2006
Sinkiang	29.9458	121400	8175	90329	2006
Yunnan	57.1204	145621	10020	119038	2006
Zhejiang	83.5322	255057	14230	154663	2006
Chongqing	19.787	96742	6613	74635	2006
Anhui	65.4132	214121	8502	139625	2007
Beijing	118.953	183050	6210	83925	2007
Fujian	51.9887	113467	4556	79645	2007
Gansu	41.0319	101796	12024	70290	2007
Guangdong	140.769	452061	16488	234179	2007
Guangxi	50.7547	178396	10060	105223	2007
Guizhou	48.7893	101094	5956	79150	2007
Hainan	12.456	40941	2330	20767	2007
Hebei	78.1096	298945	19425	195637	2007
Henan	98.7788	384844	11888	239511	2007
Heilongjiang	57.5415	200346	8464	126058	2007
Hubei	66.1139	278205	11093	150633	2007
Hunan	59.197	268683	14521	172394	2007
Jilin	42.3106	160724	9683	94373	2007
Jiangsu	115.288	355668	19116	220369	2007
Jiangxi	58.0717	153238	9456	94862	2007
Liaoning	66.6	272720	14819	179952	2007
Inner Mongolia	43.8658	126155	9076	73900	2007
Ningxia	11.4174	30657	1530	18927	2007
Qinghai	19.5046	23936	1619	16050	2007
Shandong	99.6496	401946	15270	278791	2007
Shanxi	52.0956	175088	9780	108742	2007
Shaanxi	49.9056	177666	9708	117851	2007
Shanghai	88.8313	155809	2678	95960	2007
Sichuan	98.8711	311364	21380	214512	2007
Tianjin	33.0964	81570	2334	44335	2007
Tibet	17.1623	10152	1322	6750	2007
Sinkiang	45.8154	127621	7465	90329	2007
Yunnan	77.1123	149403	9693	119038	2007
Zhejiang	112.282	273823	15669	154663	2007
Chongqing	33.9705	103563	6293	74635	2007
Anhui	103.844	227438	7837	159724	2008
Beijing	145.051	194307	6497	86153	2008
Fujian	74.2741	124213	4478	88579	2008
Gansu	58.315	104179	10534	76581	2008
Guangdong	201.147	479817	15819	250497	2008
Guangxi	78.7683	190152	10427	118365	2008
Guizhou	67.4375	106038	5848	83103	2008
Hainan	18.6377	42682	2220	21889	2008
Hebei	120.238	303232	15632	213965	2008
Henan	145.473	396078	11683	268004	2008
Heilongjiang	71.6984	203528	7928	135600	2008
Hubei	95.0838	284832	10305	167673	2008
Hunan	87.5987	281421	14455	187732	2008
Jilin	59.5176	162303	9659	99329	2008
Jiangsu	148.612	360845	13357	236541	2008
Jiangxi	76.9195	168472	8229	105106	2008
Liaoning	83.9012	274890	14627	182972	2008
Inner Mongolia	59.8205	131175	7162	81068	2008
Ningxia	17.1073	31571	1629	20891	2008
Qinghai	24.6615	25568	1582	17352	2008
Shandong	140.418	438009	14973	319905	2008
Shanxi	71.4959	191152	9431	127263	2008
Shaanxi	78.3906	183510	8812	125189	2008
Shanghai	122.284	162160	2822	97352	2008
Sichuan	143.561	324525	20738	243746	2008
Tianjin	41.9156	85886	2784	46054	2008
Tibet	16.3548	11680	1326	8720	2008
Sinkiang	58.6403	130174	6739	96747	2008
Yunnan	104.587	151859	9249	127560	2008
Zhejiang	142.869	288340	15290	160873	2008
Chongqing	51.6362	109014	6265	81950	2008
Anhui	165.74	305499	24799	174483	2009
Beijing	166.63	211714	9734	90100	2009
Fujian	93.39	184866	26613	104290	2009
Gansu	88.37	126388	25299	81520	2009
Guangdong	252.85	555799	44314	271982	2009
Guangxi	116.15	245611	32355	131569	2009
Guizhou	102.84	143868	24707	97527	2009
Hainan	30.13	49898	4661	23526	2009
Hebei	174.68	40731	80963	232638	2009
Henan	223.15	572773	75722	302378	2009
Heilongjiang	135.5	242973	21825	146572	2009
Hubei	139.24	337113	32790	187156	2009
Hunan	159.2	351160	55200	212043	2009
Jilin	107.34	180775	18543	108345	2009
Jiangsu	198.21	437008	30571	250809	2009
Jiangxi	120.55	223480	34005	115445	2009
Liaoning	163.32	310007	34729	191492	2009
Inner Mongolia	102.94	177697	22677	87390	2009
Ningxia	22.92	37734	4149	22142	2009
Qinghai	32.48	34429	5959	19223	2009
Shandong	189.24	602143	63885	347052	2009
Shanxi	101.73	264352	39917	144517	2009
Shaanxi	125.83	245352	33928	134431	2009
Shanghai	132.85	169506	4460	99704	2009
Sichuan	219.1	437760	72914	275085	2009
Tianjin	54.22	93366	4238	46353	2009
Tibet	22.09	16040	4959	8502	2009
Sinkiang	84.94	146943	14244	107243	2009
Yunnan	151.29	196796	22365	140187	2009
Zhejiang	177.05	327014	29549	170199	2009
Chongqing	76.73	146033	16497	92709	2009
Anhui	184.22	309318	22997	188010	2010
Beijing	186.82	223586	9411	92764	2010
Fujian	117.58	199519	27017	113043	2010
Gansu	100.4	137501	26673	90410	2010
Guangdong	304.04	592800	44880	300083	2010
Guangxi	165.49	266138	32741	143695	2010
Guizhou	127.68	154246	25420	105277	2010
Hainan	34.82	51985	4678	25981	2010
Hebei	235.48	437415	81403	249725	2010
Henan	270.21	591059	75741	327569	2010
Heilongjiang	135.18	262600	22073	159914	2010
Hubei	179.13	349495	34269	200394	2010
Hunan	180.44	370261	59359	233510	2010
Jilin	110.91	187106	19385	115057	2010
Jiangsu	249.69	459025	30956	269548	2010
Jiangxi	150.02	230945	34068	124640	2010
Liaoning	151.36	316828	34805	204208	2010
Inner Mongolia	120.72	168884	22565	93350	2010
Ningxia	34.02	39674	4129	23659	2010
Qinghai	38.94	35224	5781	20451	2010
Shandong	250.77	645889	66967	382254	2010
Shanxi	113.86	275955	41098	155885	2010
Shaanxi	156.66	260056	35696	142334	2010
Shanghai	160.07	171935	4708	105083	2010
Sichuan	263.34	467126	74283	301227	2010
Tianjin	70.07	96732	4542	48828	2010
Tibet	32.04	16694	4960	8838	2010
Sinkiang	103.56	158917	16000	116230	2010
Yunnan	183.7	207663	22888	157143	2010
Zhejiang	224.53	352871	29939	184097	2010
Chongqing	94.87	160055	17495	103624	2010
Anhui	277.23	315382	22884	204210	2011
Beijing	225.49	235652	9495	94735	2011
Fujian	159.3	217586	27147	124232	2011
Gansu	143.18	145699	26632	94907	2011
Guangdong	433.75	626571	45930	325038	2011
Guangxi	232.88	283543	34026	152039	2011
Guizhou	173.26	169098	25943	117534	2011
Hainan	50.3	56893	4816	28465	2011
Hebei	302.75	449108	80185	266479	2011
Henan	361.48	623494	76128	349612	2011
Heilongjiang	170.78	266066	21749	165255	2011
Hubei	247.3	365175	35625	223980	2011
Hunan	256.76	387975	59634	257687	2011
Jilin	143.87	192940	19785	121240	2011
Jiangsu	349.86	481818	31680	296390	2011
Jiangxi	196.32	244570	39154	135570	2011
Liaoning	182.07	319116	35229	215815	2011
Inner Mongolia	164.59	175226	22908	100633	2011
Ningxia	41.09	41758	4132	25805	2011
Qinghai	47.44	38785	5887	23117	2011
Shandong	360.36	689628	68275	416148	2011
Shanxi	159.62	271627	40339	157132	2011
Shaanxi	197.61	275464	36396	153847	2011
Shanghai	190.03	176632	4740	107130	2011
Sichuan	372.96	505712	75815	334663	2011
Tianjin	90.53	100169	4428	49423	2011
Tibet	35.3	22234	6602	9592	2011
Sinkiang	132.43	167828	17412	125391	2011
Yunnan	236.98	215335	23248	173434	2011
Zhejiang	278.98	374157	30515	194759	2011
Chongqing	143.7	170799	17650	115627	2011
Anhui	319.39	334842	23275	222315	2012
Beijing	256.06	253164	9632	100167	2012
Fujian	185.99	236756	27276	139341	2012
Gansu	148.21	151899	26401	112296	2012
Guangdong	505.14	662462	46534	355274	2012
Guangxi	253.17	303759	34152	168691	2012
Guizhou	201.05	191079	27404	139211	2012
Hainan	59.86	59285	5154	30289	2012
Hebei	323.17	463283	79119	284359	2012
Henan	425.99	652564	69258	393993	2012
Heilongjiang	173.33	270687	21158	178210	2012
Hubei	267.99	386415	35240	252991	2012
Hunan	294.17	403546	58612	287013	2012
Jilin	160.36	196395	19734	127756	2012
Jiangsu	418.14	519709	31050	333118	2012
Jiangxi	219.15	259552	39509	163721	2012
Liaoning	200.19	329679	35792	230962	2012
Inner Mongolia	177.91	183875	23046	110788	2012
Ningxia	46.09	44021	4140	27765	2012
Qinghai	60.11	40831	5948	26018	2012
Shandong	422.91	738868	68840	473768	2012
Shanxi	180.34	279466	40192	165309	2012
Shaanxi	222.3	293775	36271	169230	2012
Shanghai	197.34	183416	4845	109784	2012
Sichuan	424.26	549023	76557	390147	2012
Tianjin	105.91	104201	4551	53509	2012
Tibet	36.12	21558	6660	8352	2012
Sinkiang	145.88	177085	18320	131592	2012
Yunnan	266.94	233361	23395	194707	2012
Zhejiang	305.91	400094	30271	213286	2012
Chongqing	167.43	184055	17961	130813	2012
Anhui	361.8	353799	24645	235959	2013
Beijing	276.13	263146	9683	104011	2013
Fujian	224.23	261784	28175	156149	2013
Gansu	165.86	160695	26697	116064	2013
Guangdong	569.32	708036	47835	378367	2013
Guangxi	285.61	3348849	33943	187216	2013
Guizhou	228.71	221575	29177	166724	2013
Hainan	69.59	63468	5011	32100	2013
Hebei	380.75	492012	78485	303497	2013
Henan	492.48	716306	71464	429810	2013
Heilongjiang	190.5	279122	21369	189183	2013
Hubei	322.08	411184	35631	288169	2013
Hunan	342.47	442224	62210	314090	2013
Jilin	181.51	200184	19913	133245	2013
Jiangsu	475.86	551113	30998	368287	2013
Jiangxi	262.14	269819	38902	174299	2013
Liaoning	229.5	338443	35612	241860	2013
Inner Mongolia	196.03	195952	23257	120065	2013
Ningxia	53.77	47609	4231	31134	2013
Qinghai	68.64	44685	6020	29529	2013
Shandong	485.86	819348	75426	489737	2013
Shanxi	201.63	283860	40281	172620	2013
Shaanxi	257.14	321908	37137	185139	2013
Shanghai	214.92	192333	4929	114314	2013
Sichuan	487.2	596001	80037	426635	2013
Tianjin	128.94	106527	4689	57743	2013
Tibet	40.29	24653	6725	11003	2013
Sinkiang	160.91	189578	18663	137325	2013
Yunnan	300.57	265531	24264	210125	2013
Zhejiang	350.73	427072	30063	230056	2013
Chongqing	198.05	197667	18926	147436	2013
Anhui	425	365662	24824	252044	2014
Beijing	322.29	274036	9638	109811	2014
Fujian	292.14	273602	28030	164781	2014
Gansu	204.19	178968	27916	122412	2014
Guangdong	777.55	732573	48085	405751	2014
Guangxi	355.33	357622	34667	201600	2014
Guizhou	303.25	237518	28995	182189	2014
Hainan	88.46	66556	5075	34466	2014
Hebei	446.79	512877	78895	322909	2014
Henan	602.95	745144	71154	459338	2014
Heilongjiang	235.31	283494	21229	201337	2014
Hubei	401.32	438164	36077	317500	2014
Hunan	422.4	462694	61571	355485	2014
Jilin	206.44	206092	19891	140995	2014
Jiangsu	560.93	589559	31995	392293	2014
Jiangxi	338.45	280766	38873	186727	2014
Liaoning	273.61	339187	35441	255513	2014
Inner Mongolia	227.78	202999	23426	129011	2014
Ningxia	65.27	50714	4255	32506	2014
Qinghai	80.13	46363	6241	33007	2014
Shandong	605.67	838474	77012	500631	2014
Shanxi	243.94	289266	40777	177442	2014
Shaanxi	313.45	336288	37247	199372	2014
Shanghai	264.75	201735	4984	117510	2014
Sichuan	584.1	626938	81070	459596	2014
Tianjin	161.33	111672	4990	60869	2014
Tibet	48.86	26531	6795	11929	2014
Sinkiang	202.32	199649	18873	142956	2014
Yunnan	352.41	282760	24281	224899	2014
Zhejiang	433.8	455809	30358	245756	2014
Chongqing	246.34	210501	18767	160579	2014
Anhui	485.6	377387	24853	267405	2015
Beijing	370.52	289204	9771	111555	2015
Fujian	351.19	281330	27921	173007	2015
Gansu	250.1	181445	27799	127743	2015
Guangdong	918.36	768482	48320	435666	2015
Guangxi	413.87	374817	34439	214485	2015
Guizhou	360.8	259144	28172	196422	2015
Hainan	100.54	71288	5046	38698	2015
Hebei	535.09	533286	78594	342096	2015
Henan	717.74	771088	71394	489621	2015
Heilongjiang	273.96	285914	20752	212590	2015
Hubei	515.25	475747	36179	343147	2015
Hunan	493.74	494175	62646	396950	2015
Jilin	245.81	214193	20612	144500	2015
Jiangsu	649.31	618945	31925	413612	2015
Jiangxi	398.79	291574	38557	197837	2015
Liaoning	281.96	348525	35236	266986	2015
Inner Mongolia	257.15	212499	23886	133889	2015
Ningxia	74.11	52568	4288	33804	2015
Qinghai	99.43	48440	6223	34546	2015
Shandong	701.43	855706	77259	519369	2015
Shanxi	290.71	294851	41002	183209	2015
Shaanxi	369.38	349892	37030	211885	2015
Shanghai	303.46	208444	5016	122813	2015
Sichuan	686.42	646542	80109	488755	2015
Tianjin	195.02	118111	5223	63693	2015
Tibet	62.8	29094	6814	14013	2015
Sinkiang	244.01	208536	18798	150263	2015
Yunnan	422.66	304551	24181	237597	2015
Zhejiang	485.5	491008	31137	272509	2015
Chongqing	313.98	227095	19806	176549	2015
Anhui	480.12	388224	24385	281720	2016
Beijing	397.95	299460	9773	117041	2016
Fujian	377.58	288205	27656	174767	2016
Gansu	273.25	186756	28197	134346	2016
Guangdong	1121.83	819106	49079	465142	2016
Guangxi	468.18	390601	34253	224471	2016
Guizhou	392.51	277380	28017	210279	2016
Hainan	114.17	74585	5144	40324	2016
Hebei	547.86	555115	78795	360485	2016
Henan	778.01	796480	71271	521546	2016
Heilongjiang	280.56	292297	20375	220054	2016
Hubei	588.9	494077	36354	360558	2016
Hunan	546.27	515472	61055	425757	2016
Jilin	273.62	223250	20829	151195	2016
Jiangsu	712.77	654117	32117	443060	2016
Jiangxi	438.72	301651	38272	209097	2016
Liaoning	307.31	365729	36131	284384	2016
Inner Mongolia	284.63	221090	24002	139236	2016
Ningxia	82.03	56218	4254	36313	2016
Qinghai	103.06	49653	6291	34749	2016
Shandong	790.19	874110	76997	540994	2016
Shanxi	300.86	311250	42204	189689	2016
Shaanxi	381.66	372646	36598	225400	2016
Shanghai	383.1	217061	5016	129166	2016
Sichuan	772.24	670444	79513	519205	2016
Tianjin	203.23	122558	5443	65832	2016
Tibet	69.97	29187	6835	14456	2016
Sinkiang	256.43	220039	18825	156912	2016
Yunnan	466.98	329760	24234	253555	2016
Zhejiang	542.44	523598	31546	289870	2016
Chongqing	331.18	242826	19933	190850	2016
Anhui	597.74	407457	24491	305746	2017
Beijing	427.87	315238	9976	120645	2017
Fujian	420.44	300571	27217	182375	2017
Gansu	289.24	199155	28857	146613	2017
Guangdong	1307.56	864114	49874	492064	2017
Guangxi	512.31	404763	34008	241140	2017
Guizhou	436.21	301876	28034	232990	2017
Hainan	127.37	77417	5180	41954	2017
Hebei	605.1	590569	80912	395036	2017
Henan	836.66	827645	71089	558998	2017
Heilongjiang	297.17	300301	20283	241732	2017
Hubei	614.69	510044	36357	376185	2017
Hunan	585.98	536677	58624	452335	2017
Jilin	279.22	224342	20828	153657	2017
Jiangsu	789.52	692473	32037	469182	2017
Jiangxi	492.59	317798	37791	234047	2017
Liaoning	336.63	3880915	35767	298609	2017
Inner Mongolia	323.48	233062	24218	150325	2017
Ningxia	97.98	62022	4271	39820	2017
Qinghai	125.21	56098	6375	38321	2017
Shandong	829.27	917894	79050	584812	2017
Shanxi	321.34	318990	42490	197525	2017
Shaanxi	418.27	393846	35861	241265	2017
Shanghai	412.18	227750	5144	134607	2017
Sichuan	831.46	709899	80481	563475	2017
Tianjin	182.1	129554	5539	68409	2017
Tibet	93.8	33413	6826	16103	2017
Sinkiang	266.71	224368	18724	167577	2017
Yunnan	546.99	369151	24684	274809	2017
Zhejiang	584.17	555716	31979	313520	2017
Chongqing	353.79	255854	19682	206376	2017
Anhui	627.1	426956	24925	328123	2018
Beijing	490.09	326102	10058	123626	2018
Fujian	441.7	318503	27590	192473	2018
Gansu	313.53	207045	27897	162737	2018
Guangdong	1407.51	918396	51451	516929	2018
Guangxi	546.52	420360	33742	255940	2018
Guizhou	481.8	323381	28066	245639	2018
Hainan	144.46	81387	5325	44800	2018
Hebei	691.33	623974	85088	421916	2018
Henan	928.95	861367	71351	608519	2018
Heilongjiang	301	299636	20349	250129	2018
Hubei	575.74	521930	36486	393514	2018
Hunan	627.1	557808	56239	482439	2018
Jilin	281.22	241961	22691	166994	2018
Jiangsu	845.32	739314	33254	491522	2018
Jiangxi	585.47	325847	36545	249490	2018
Liaoning	350.62	391919	36029	314440	2018
Inner Mongolia	315.62	241424	24610	159006	2018
Ningxia	105.55	65764	4450	41005	2018
Qinghai	141.6	59369	6396	39146	2018
Shandong	885.15	961360	81470	608459	2018
Shanxi	358.99	330891	42079	208305	2018
Shaanxi	455.31	410896	35300	253711	2018
Shanghai	470.12	238225	5293	139029	2018
Sichuan	880.89	746322	81537	598898	2018
Tianjin	192.76	132525	5686	68247	2018
Tibet	106.93	36806	6844	16787	2018
Sinkiang	286.14	227136	18450	178881	2018
Yunnan	575.42	389770	24954	291194	2018
Zhejiang	626.2	589357	32754	332086	2018
Chongqing	372.79	272794	20524	220104	2018
Anhui	687.36	454604	26435	347395	2019
Beijing	534.41	343167	10336	127777	2019
Fujian	467.76	334346	27788	202211	2019
Gansu	326.41	228512	26697	181172	2019
Guangdong	1579.6	961948	53900	545196	2019
Guangxi	565.29	440387	33679	277357	2019
Guizhou	534.78	347145	28511	264986	2019
Hainan	169.8	85927	5417	49764	2019
Hebei	695.07	647179	84651	430079	2019
Henan	986.78	887780	70734	640147	2019
Heilongjiang	314.42	305615	20375	262575	2019
Hubei	601.82	526298	35515	403300	2019
Hunan	661.82	618258	57230	506330	2019
Jilin	281.69	246368	22198	170332	2019
Jiangsu	906.01	786334	34796	516015	2019
Jiangxi	630.99	348273	37029	267135	2019
Liaoning	364.54	396701	34238	313847	2019
Inner Mongolia	322.18	249270	24564	161083	2019
Ningxia	106.49	68618	4397	40971	2019
Qinghai	148.23	61994	6513	41443	2019
Shandong	912.02	1000633	83616	629722	2019
Shanxi	366.68	341650	42162	218441	2019
Shaanxi	466.29	435556	35404	265814	2019
Shanghai	493.44	248653	5597	146454	2019
Sichuan	943.27	793401	83756	631763	2019
Tianjin	197.86	139232	5962	68262	2019
Tibet	123.05	38840	6940	17063	2019
Sinkiang	302.36	236374	18376	186426	2019
Yunnan	608.5	429274	25587	311899	2019
Zhejiang	735.61	628000	34119	350191	2019
Chongqing	383.26	287998	21057	231806	2019
