# Supplementary material for: The efficiency of provincial government health care expenditure after China’s new health care reform
Source: PLoS One. 2021 Oct 13;16(10):e0258274. doi: 10.1371/journal.pone.0258274 (PMC8513862; doi:10.1371/journal.pone.0258274)
Supplement: S2 Dataset — (XLS) [file pone.0258274.s002.xls]

## Sheet: Sheet1
Province	Region(east region=1,central region=2,west region=3)	Per Capita GDP(Yuan,¥)	Illiterate Population Aged 15 and Over by Region	Proportion of Urban Population at Year-end by region	Population density by region	New health care conduction	Government health expenditure(100 million, ¥)	Year
Beijing	1	99995	236	86.35	0.128095	2	534.41	2019
Tianjin	1	105231	263	82.27	0.134248	2	197.86	2019
Hebei	1	39984	1557	49.33	0.0364282	2	695.07	2019
Shanxi	2	35070	742	53.79	0.0232209	2	366.68	2019
Innermongolia	3	71046	832	59.51	0.00212739	2	322.18	2019
Liaoning	1	65201	579	67.05	0.0290795	2	364.54	2019
Jilin	2	50160	575	54.81	0.0147166	2	281.69	2019
Heilongjiang	2	39226	764	58.01	0.0082679	2	314.42	2019
Shanghai	1	97370	566	89.6	0.39129	2	493.44	2019
Jiangsu	1	81874	2870	65.21	0.0775828	2	906.01	2019
Zhejiang	1	73002	2341	64.87	0.0541061	2	735.61	2019
Anhui	2	34425	2980	49.15	0.0434811	2	687.36	2019
Fujian	1	63472	1435	61.8	0.030918	2	467.76	2019
Jiangxi	2	34674	1005	50.22	0.0275607	2	630.99	2019
Shandong	1	60879	3766	55.01	0.0638552	2	912.02	2019
Henan	2	37072	2979	45.2	0.056503	2	986.78	2019
Hubei	2	47145	2340	55.67	0.0310187	2	601.82	2019
Hunan	2	40271	1505	49.28	0.0320048	2	661.82	2019
Guangdong	1	63469	2272	68	0.0544089	2	1579.6	2019
Guangxi	3	33090	1102	46.01	0.0215699	2	565.29	2019
Hainan	1	38924	267	53.76	0.0263265	2	169.8	2019
Chongqing	3	47850	1071	59.6	0.0362985	2	383.26	2019
Sichuan	3	35128	4044	46.3	0.0166803	2	943.27	2019
Guizhou	3	26437	2506	40.01	0.0201609	2	534.78	2019
Yunnan	3	27264	2596	41.73	0.010807	2	608.5	2019
Tibet	3	29252	789	25.75	0.000260314	2	123.05	2019
Shaanxi	3	46929	1508	52.57	0.0192799	2	466.29	2019
Gansu	3	26433	1546	41.68	0.00706958	2	326.41	2019
Qinghai	3	39671	516	49.78	0.000808599	2	148.23	2019
Ningxia	3	41834	353	53.61	0.00996988	2	106.49	2019
Sinkiang	3	40648	486	46.07	0.00355233	2	302.36	2019
Beijing	1	140211	268	86.5	0.128214	2	490.09	2018
Tianjin	1	120711	159	83.15	0.138053	2	192.76	2018
Hebei	1	47772	1994	56.43	0.0372768	2	691.33	2018
Shanxi	2	45328	636	58.41	0.0236665	2	358.99	2018
Innermongolia	3	68302	825	62.71	0.00215202	2	315.62	2018
Liaoning	1	58008	499	68.1	0.0288675	2	350.62	2018
Jilin	2	55611	545	57.53	0.0144599	2	281.22	2018
Heilongjiang	2	43274	648	60.1	0.00813848	2	301	2018
Shanghai	1	134982	426	88.1	0.390968	2	470.12	2018
Jiangsu	1	115168	3285	69.61	0.0784698	2	845.32	2018
Zhejiang	1	98643	2002	68.9	0.0563556	2	626.2	2018
Anhui	2	47712	2847	54.69	0.0452037	2	627.1	2018
Fujian	1	91197	1808	65.82	0.0320146	2	441.7	2018
Jiangxi	2	47434	1253	56.02	0.0282039	2	585.47	2018
Shandong	1	79267	4757	61.18	0.0655382	2	885.15	2018
Henan	2	50152	2990	51.71	0.057515	2	928.95	2018
Hubei	2	66616	1976	60.3	0.0315573	2	575.74	2018
Hunan	2	52949	1419	56.02	0.0327743	2	627.1	2018
Guangdong	1	86412	2065	70.7	0.0575647	2	1407.51	2018
Guangxi	3	41489	1002	50.22	0.0223503	2	546.52	2018
Hainan	1	51955	246	59.06	0.0272303	2	144.46	2018
Chongqing	3	65933	808	65.5	0.0376456	2	372.79	2018
Sichuan	3	48883	4282	52.29	0.0170922	2	880.89	2018
Guizhou	3	41244	2276	47.52	0.0206897	2	481.8	2018
Yunnan	3	37136	2639	47.81	0.0110729	2	575.42	2018
Tibet	3	43398	759	31.14	0.000281598	2	106.93	2018
Shaanxi	3	63477	1345	58.13	0.0197344	2	455.31	2018
Gansu	3	31336	1844	47.69	0.00719509	2	313.53	2018
Qinghai	3	47689	407	54.47	0.000836338	2	141.6	2018
Ningxia	3	54094	416	58.88	0.0103614	2	105.55	2018
Sinkiang	3	49475	580	50.91	0.00384449	2	286.14	2018
Beijing	1	106.7	195	86.5	0.129226	2	427.87	2017
Tianjin	1	103.3	217	82.93	0.137788	2	182.1	2017
Hebei	1	105.9	1774	55.01	0.0370992	2	605.1	2017
Shanxi	2	106.5	459	57.34	0.0235646	2	321.34	2017
Innermongolia	3	103.6	869	62.02	0.00214777	2	323.48	2017
Liaoning	1	104.3	498	67.49	0.0289338	2	336.63	2017
Jilin	2	106	687	56.65	0.0145294	2	279.22	2017
Heilongjiang	2	106.7	814	59.4	0.00817299	2	297.17	2017
Shanghai	1	106.8	408	87.7	0.39	2	412.18	2017
Jiangsu	1	106.8	3405	68.76	0.0782554	2	789.52	2017
Zhejiang	1	106.6	2208	68	0.0557466	2	584.17	2017
Anhui	2	107.5	2843	53.49	0.0447105	2	597.74	2017
Fujian	1	107.1	1471	64.8	0.0317709	2	420.44	2017
Jiangxi	2	108.1	1304	54.6	0.0280461	2	492.59	2017
Shandong	1	106.5	4119	60.58	0.0652707	2	829.27	2017
Henan	2	107.4	3128	50.16	0.0572395	2	836.66	2017
Hubei	2	107.3	2333	59.3	0.0314773	2	614.69	2017
Hunan	2	107.4	1447	54.62	0.0325891	2	585.98	2017
Guangdong	1	106	1919	69.85	0.0566667	2	1307.56	2017
Guangxi	3	106.3	1037	49.21	0.0221642	2	512.31	2017
Hainan	1	106.2	259	58.04	0.0269971	2	127.37	2017
Chongqing	3	108.2	639	64.08	0.037318	2	353.79	2017
Sichuan	3	107.5	4071	50.79	0.0170123	2	831.46	2017
Guizhou	3	109.4	2356	4602	0.0205747	2	436.21	2017
Yunnan	3	108.8	2702	46.69	0.0110064	2	546.99	2017
Tibet	3	107.9	743	30.89	0.000275868	2	93.8	2017
Shaanxi	3	107.3	1468	56.79	0.0195863	2	418.27	2017
Gansu	3	103	1642	46.39	0.00716508	2	289.24	2017
Qinghai	3	106.4	380	53.07	0.000829404	2	125.21	2017
Ningxia	3	106.7	330	57.98	0.0102711	2	97.98	2017
Sinkiang	3	105.7	497	49.38	0.00377956	2	266.71	2017
Beijing	1	106.3	252	86.5	0.129345	2	397.95	2016
Tianjin	1	107.5	262	82.93	0.13823	2	203.23	2016
Hebei	1	106.1	2097	53.32	0.0368525	2	547.86	2016
Shanxi	2	104	660	56.21	0.0234373	2	300.86	2016
Innermongolia	3	106.8	859	61.19	0.00214013	2	284.63	2016
Liaoning	1	97.7	553	67.37	0.0289934	2	307.31	2016
Jilin	2	107.3	496	55.97	0.014615	2	273.62	2016
Heilongjiang	2	106.5	1031	59.2	0.00819456	2	280.56	2016
Shanghai	1	107	567	87.9	0.390323	2	383.1	2016
Jiangsu	1	107.5	3361	67.72	0.077963	2	712.77	2016
Zhejiang	1	106.8	2443	67	0.0549116	2	542.44	2016
Anhui	2	107.7	2923	51.99	0.0442888	2	480.12	2016
Fujian	1	107.5	1628	63.6	0.0314703	2	377.58	2016
Jiangxi	2	108.4	1469	53.1	0.0278641	2	438.72	2016
Shandong	1	106.7	4547	59.02	0.0648858	2	790.19	2016
Henan	2	107.6	3586	48.5	0.0570778	2	778.01	2016
Hubei	2	107.5	2352	58.1	0.0313867	2	588.9	2016
Hunan	2	107.3	1588	52.75	0.0324086	2	546.27	2016
Guangdong	1	106.2	2204	69.2	0.0558042	2	1121.83	2016
Guangxi	3	106.3	1212	48.08	0.021951	2	468.18	2016
Hainan	1	106.7	286	56.78	0.0267347	2	114.17	2016
Chongqing	3	109.6	869	62.6	0.0369903	2	331.18	2016
Sichuan	3	107	4799	49.21	0.0169303	2	772.24	2016
Guizhou	3	109.8	2758	44.15	0.020431	2	392.51	2016
Yunnan	3	108	2853	45.03	0.0109376	2	466.98	2016
Tibet	3	107.9	871	29.56	0.000270956	2	69.97	2016
Shaanxi	3	107.1	1423	55.34	0.019474	2	381.66	2016
Gansu	3	107.2	1587	44.69	0.00712142	2	273.25	2016
Qinghai	3	107.1	538	51.63	0.000822469	2	103.06	2016
Ningxia	3	107	312	56.29	0.0101657	2	82.03	2016
Sinkiang	3	105.3	591	48.35	0.00370691	2	256.43	2016
Beijing	1	106497	5188	86.5	0.129226	2	370.52	2015
Tianjin	1	107960	4490	82.64	0.136903	2	195.02	2015
Hebei	1	40255	36479	51.33	0.0366305	2	535.09	2015
Shanxi	2	34919	14435	55.03	0.0233227	2	290.71	2015
Innermongolia	3	71101	18564	60.3	0.00213248	2	257.15	2015
Liaoning	1	65354	11654	67.35	0.0290199	2	281.96	2015
Jilin	2	51086	9860	55.31	0.0147219	2	245.81	2015
Heilongjiang	2	39462	14504	58.8	0.00822261	2	273.96	2015
Shanghai	1	103796	10592	87.6	0.389516	2	303.46	2015
Jiangsu	1	87995	57833	66.52	0.0777388	2	649.31	2015
Zhejiang	1	77644	43947	65.8	0.0544106	2	485.5	2015
Anhui	2	35997	51141	50.5	0.0439171	2	485.6	2015
Fujian	1	67966	32693	62.6	0.031186	2	351.19	2015
Jiangxi	2	36724	26098	51.62	0.0277063	2	398.79	2015
Shandong	1	64168	85107	57.01	0.0642335	2	701.43	2015
Henan	2	39123	61206	46.85	0.0567665	2	717.74	2015
Hubei	2	50654	45977	56.85	0.0312107	2	515.25	2015
Hunan	2	42754	29042	50.89	0.0322233	2	493.74	2015
Guangdong	1	67503	40929	68.71	0.0550431	2	918.36	2015
Guangxi	3	35190	26921	47.06	0.0217604	2	413.87	2015
Hainan	1	40818	6025	55.12	0.0265598	2	100.54	2015
Chongqing	3	52321	22102	60.94	0.0366141	2	313.98	2015
Sichuan	3	36775	87444	47.69	0.0168115	2	686.42	2015
Guizhou	3	29847	55494	42.01	0.0202874	2	360.8	2015
Yunnan	3	28806	56913	43.33	0.0108712	2	422.66	2015
Tibet	3	31999	56913	27.74	0.000265226	2	62.8	2015
Shaanxi	3	47626	24389	53.92	0.0193718	2	369.38	2015
Gansu	3	26165	37969	43.19	0.00709413	2	250.1	2015
Qinghai	3	41252	12178	50.3	0.000815534	2	99.43	2015
Ningxia	3	43805	7609	55.23	0.0100602	2	74.11	2015
Sinkiang	3	40036	12818	47.23	0.00364817	2	244.01	2015
Beijing	1	99995	236	86.35	0.128095	2	322.29	2014
Tianjin	1	105231	263	82.27	0.134248	2	161.33	2014
Hebei	1	39984	1557	49.33	0.0364282	2	446.79	2014
Shanxi	2	35070	742	53.79	0.0232209	2	243.94	2014
Innermongolia	3	71046	832	59.51	0.00212739	2	227.78	2014
Liaoning	1	65201	579	67.05	0.0290795	2	273.61	2014
Jilin	2	50160	575	54.81	0.0147166	2	206.44	2014
Heilongjiang	2	39226	764	58.01	0.0082679	2	235.31	2014
Shanghai	1	97370	566	89.6	0.39129	2	264.75	2014
Jiangsu	1	81874	2870	65.21	0.0775828	2	560.93	2014
Zhejiang	1	73002	2341	64.87	0.0541061	2	433.8	2014
Anhui	2	34425	2980	49.15	0.0434811	2	425	2014
Fujian	1	63472	1435	61.8	0.030918	2	292.14	2014
Jiangxi	2	34674	1005	50.22	0.0275607	2	338.45	2014
Shandong	1	60879	3766	55.01	0.0638552	2	605.67	2014
Henan	2	37072	2979	45.2	0.056503	2	602.95	2014
Hubei	2	47145	2340	55.67	0.0310187	2	401.32	2014
Hunan	2	40271	1505	49.28	0.0320048	2	422.4	2014
Guangdong	1	63469	2272	68	0.0544089	2	777.55	2014
Guangxi	3	33090	1102	46.01	0.0215699	2	355.33	2014
Hainan	1	38924	267	53.76	0.0263265	2	88.46	2014
Chongqing	3	47850	1071	59.6	0.0362985	2	246.34	2014
Sichuan	3	35128	4044	46.3	0.0166803	2	584.1	2014
Guizhou	3	26437	2506	40.01	0.0201609	2	303.25	2014
Yunnan	3	27264	2596	41.73	0.010807	2	352.41	2014
Tibet	3	29252	789	25.75	0.000260314	2	48.86	2014
Shaanxi	3	46929	1508	52.57	0.0192799	2	313.45	2014
Gansu	3	26433	1546	41.68	0.00706958	2	204.19	2014
Qinghai	3	39671	516	49.78	0.000808599	2	80.13	2014
Ningxia	3	41834	353	53.61	0.00996988	2	65.27	2014
Sinkiang	3	40648	486	46.07	0.00355233	2	202.32	2014
Beijing	1	93213	239	86.3	0.125893	2	276.13	2013
Tianjin	1	99607	222	82.01	0.130265	2	128.94	2013
Hebei	1	38716	1553	48.12	0.0361766	2	380.75	2013
Shanxi	2	34813	529	52.56	0.0231063	2	201.63	2013
Innermongolia	3	67498	759	58.71	0.00212144	2	196.03	2013
Liaoning	1	61686	582	66.45	0.0290728	2	229.5	2013
Jilin	2	47191	456	54.2	0.0147112	2	181.51	2013
Heilongjiang	2	37509	608	57.4	0.00827222	2	190.5	2013
Shanghai	1	90092	658	89.6	0.389516	2	214.92	2013
Jiangsu	1	74607	2148	64.11	0.0773782	2	475.86	2013
Zhejiang	1	68462	2150	64	0.0540079	2	350.73	2013
Anhui	2	31684	3014	47.86	0.0431022	2	361.8	2013
Fujian	1	57856	1312	60.77	0.030658	2	224.23	2013
Jiangxi	2	31771	825	48.87	0.0274393	2	262.14	2013
Shandong	1	56323	3604	53.75	0.0634899	2	485.86	2013
Henan	2	34174	3004	43.8	0.0563653	2	492.48	2013
Hubei	2	42613	2158	54.51	0.030928	2	322.08	2013
Hunan	2	36763	1408	47.96	0.0317862	2	342.47	2013
Guangdong	1	58540	2051	67.76	0.054003	2	569.32	2013
Guangxi	3	30588	1045	44.81	0.0214111	2	285.61	2013
Hainan	1	35317	286	52.74	0.0260933	2	69.59	2013
Chongqing	3	42795	995	58.34	0.0360437	2	198.05	2013
Sichuan	3	32545	3723	44.9	0.0166127	2	487.2	2013
Guizhou	3	22922	2350	37.83	0.0201264	2	228.71	2013
Yunnan	3	25083	2614	40.48	0.0107451	2	300.57	2013
Tibet	3	26068	814	23.71	0.000255403	2	40.29	2013
Shaanxi	3	42692	1132	51.31	0.0192237	2	257.14	2013
Gansu	3	24296	1309	40.13	0.00704502	2	165.86	2013
Qinghai	3	36510	517	48.51	0.000801664	2	68.64	2013
Ningxia	3	39420	339	52.01	0.0098494	2	53.77	2013
Sinkiang	3	37181	598	44.47	0.00349977	2	160.91	2013
Beijing	1	87475	229	86.2	0.123155	2	256.06	2012
Tianjin	1	93173	233	81.55	0.125044	2	105.91	2012
Hebei	1	36584	1879	46.8	0.0359546	2	323.17	2012
Shanxi	2	33628	592	51.26	0.0229854	2	180.34	2012
Innermongolia	3	63886	718	57.74	0.00211465	2	177.91	2012
Liaoning	1	56649	736	65.65	0.0290662	2	200.19	2012
Jilin	2	43415	372	53.7	0.0147059	2	160.36	2012
Heilongjiang	2	35711	686	56.9	0.00827006	2	173.33	2012
Shanghai	1	85373	406	89.3	0.383871	2	197.34	2012
Jiangsu	1	68347	2742	63	0.077193	2	418.14	2012
Zhejiang	1	63374	2051	63.2	0.0538016	2	305.91	2012
Anhui	2	28792	3385	46.5	0.042802	2	319.39	2012
Fujian	1	52763	1204	59.6	0.0304468	2	185.99	2012
Jiangxi	2	28800	1103	47.51	0.0273301	2	219.15	2012
Shandong	1	51768	4204	52.43	0.0631768	2	422.91	2012
Henan	2	31499	3344	42.43	0.0563234	2	425.99	2012
Hubei	2	38572	2431	53.5	0.0308213	2	267.99	2012
Hunan	2	33480	1820	46.65	0.0315392	2	294.17	2012
Guangdong	1	54095	2061	67.4	0.0537494	2	505.14	2012
Guangxi	3	27952	1134	43.53	0.0212432	2	253.17	2012
Hainan	1	32377	266	51.6	0.0258601	2	59.86	2012
Chongqing	3	38914	1082	56.98	0.0357403	2	167.43	2012
Sichuan	3	29608	3866	43.53	0.0165492	2	424.26	2012
Guizhou	3	19710	2679	36.41	0.020023	2	201.05	2012
Yunnan	3	22195	2608	39.31	0.0106809	2	266.94	2012
Tibet	3	22936	696	22.75	0.000252128	2	36.12	2012
Shaanxi	3	38564	1243	50.02	0.0191675	2	222.3	2012
Gansu	3	21978	1559	38.75	0.00703411	2	148.21	2012
Qinghai	3	33181	465	47.44	0.00079473	2	60.11	2012
Ningxia	3	36394	318	50.67	0.00974398	2	46.09	2012
Sinkiang	3	33796	507	43.98	0.00345185	2	145.88	2012
Beijing	1	81658	272	86.2	0.120179	2	225.49	2011
Tianjin	1	85213	251	80.5	0.119912	2	90.53	2011
Hebei	1	33969	1879	45.6	0.0357227	2	302.75	2011
Shanxi	2	31357	746	49.68	0.0228708	2	159.62	2011
Innermongolia	3	57974	800	56.62	0.00210786	2	164.59	2011
Liaoning	1	50760	757	64.05	0.0290265	2	182.07	2011
Jilin	2	38460	458	53.4	0.0147005	2	143.87	2011
Heilongjiang	2	32819	757	56.5	0.00827006	2	170.78	2011
Shanghai	1	82560	442	89.3	0.378548	2	190.03	2011
Jiangsu	1	62290	2855	61.9	0.0769883	2	349.86	2011
Zhejiang	1	59249	2553	62.3	0.053664	2	278.98	2011
Anhui	2	25659	3525	44.8	0.042659	2	277.23	2011
Fujian	1	47377	1183	58.1	0.0302193	2	159.3	2011
Jiangxi	2	26150	1115	45.7	0.027233	2	196.32	2011
Shandong	1	47335	4607	50.95	0.0628637	2	360.36	2011
Henan	2	28661	3622	40.57	0.0562156	2	361.48	2011
Hubei	2	34197	2469	51.83	0.0307093	2	247.3	2011
Hunan	2	29880	1959	45.1	0.0313349	2	256.76	2011
Guangdong	1	50807	2264	66.5	0.0532978	2	433.75	2011
Guangxi	3	25326	1261	41.8	0.0210753	2	232.88	2011
Hainan	1	28898	290	50.5	0.0255685	2	50.3	2011
Chongqing	3	34500	1043	55.02	0.0354248	2	143.7	2011
Sichuan	3	26133	4156	41.83	0.0164959	2	372.96	2011
Guizhou	3	16413	2751	34.96	0.0199368	2	173.26	2011
Yunnan	3	19265	2773	36.8	0.0106167	2	236.98	2011
Tibet	3	20077	589	22.71	0.000248035	2	35.3	2011
Shaanxi	3	33464	1410	47.3	0.0191164	2	197.61	2011
Gansu	3	19595	1778	37.15	0.00699591	2	143.18	2011
Qinghai	3	29522	409	46.22	0.000787795	2	47.44	2011
Ningxia	3	33043	362	49.82	0.00962349	2	41.09	2011
Sinkiang	3	30087	541	43.54	0.00341475	2	132.43	2011
Beijing	1	71971.3	33	85.96	0.116726	2	186.82	2010
Tianjin	1	71286.4	27	79.55	0.114513	2	70.07	2010
Hebei	1	28384.5	188	44.5	0.0354465	2	235.48	2010
Shanxi	2	25765.5	76	48.05	0.0227307	2	113.86	2010
Innermongolia	3	47235.9	101	55.5	0.00209851	2	120.72	2010
Liaoning	1	42188	84	62.1	0.0289735	2	151.36	2010
Jilin	2	31564.4	53	53.34	0.0146845	2	110.91	2010
Heilongjiang	2	27065	79	55.66	0.00826359	2	135.18	2010
Shanghai	1	74569.9	63	89.3	0.37129	2	160.07	2010
Jiangsu	1	52664	300	60.58	0.0766667	2	249.69	2010
Zhejiang	1	50932	306	61.62	0.0534676	2	224.53	2010
Anhui	2	20772	497	43.01	0.0425304	2	184.22	2010
Fujian	1	39948.8	90	57.1	0.0299675	2	117.58	2010
Jiangxi	2	21205.4	139	44.06	0.0270449	2	150.02	2010
Shandong	1	40891.5	476	49.7	0.0624853	2	250.77	2010
Henan	2	24561.1	399	38.5	0.0562994	2	270.21	2010
Hubei	2	27895.9	262	49.7	0.030528	2	179.13	2010
Hunan	2	24418.3	175	43.3	0.0312019	2	180.44	2010
Guangdong	1	44116.1	204	66.18	0.0529173	2	304.04	2010
Guangxi	3	20790.5	125	40	0.0208848	2	165.49	2010
Hainan	1	23812	35	49.8	0.025277	2	34.82	2010
Chongqing	3	27471.7	124	53.02	0.0350121	2	94.87	2010
Sichuan	3	21369.7	438	40.18	0.0164795	2	263.34	2010
Guizhou	3	13243.6	304	33.81	0.0199713	2	127.68	2010
Yunnan	3	15715	277	34.7	0.0105387	2	183.7	2010
Tibet	3	16915.3	73	22.67	0.00024558	2	32.04	2010
Shaanxi	3	27118.9	140	45.76	0.0190654	2	156.66	2010
Gansu	3	16109.3	222	36.12	0.00697954	2	100.4	2010
Qinghai	3	23986.3	58	44.72	0.00078086	2	38.94	2010
Ningxia	3	26819.8	39	47.9	0.00948795	2	34.02	2010
Sinkiang	3	24931.1	52	43.01	0.00337146	2	103.56	2010
Beijing	1	69248	374	85	0.104464	1	166.63	2009
Tianjin	1	61252.9	289	78.01	0.108673	1	54.22	2009
Hebei	1	24503.1	2538	43	0.0347015	1	174.68	2009
Shanxi	2	21471.6	1027	45.99	0.0218141	1	101.73	2009
Innermongolia	3	40215.7	1382	53.4	0.0020569	1	102.94	2009
Liaoning	1	35222.3	1094	60.35	0.0286026	1	163.32	2009
Jilin	2	26564.8	733	53.32	0.0146524	1	107.34	2009
Heilongjiang	2	22443.8	1328	55.5	0.0082528	1	135.5	2009
Shanghai	1	78326.1	592	88.6	0.309839	1	132.85	2009
Jiangsu	1	44604.9	4275	55.6	0.0752924	1	198.21	2009
Zhejiang	1	44382.9	3156	57.9	0.0508841	1	177.05	2009
Anhui	2	16413	5889	42.1	0.0438242	1	165.74	2009
Fujian	1	33737.3	2255	51.4	0.0294639	1	93.39	2009
Jiangxi	2	17272.5	1515	43.18	0.0268932	1	120.55	2009
Shandong	1	35793.7	5302	48.32	0.0617743	1	189.24	2009
Henan	2	20533.8	4475	37.7	0.0568084	1	223.15	2009
Hubei	2	22659.3	3399	46	0.0305067	1	139.24	2009
Hunan	2	20386.7	2372	43.2	0.0304323	1	159.2	2009
Guangdong	1	40965.5	2548	63.4	0.048899	1	252.85	2009
Guangxi	3	15978.5	1708	39.2	0.0220327	1	116.15	2009
Hainan	1	19145.9	472	49.13	0.0251895	1	30.13	2009
Chongqing	3	22840.2	1471	51.59	0.0346966	1	76.73	2009
Sichuan	3	17289.3	5503	38.7	0.0167725	1	219.1	2009
Guizhou	3	10301.9	3357	29.89	0.0218276	1	102.84	2009
Yunnan	3	13497.6	4363	34	0.0104791	1	151.29	2009
Tibet	3	15219.3	812	23.8	0.000237394	1	22.09	2009
Shaanxi	3	21659.1	2030	43.5	0.0192646	1	125.83	2009
Gansu	3	12856	3026	32.65	0.00718963	1	88.37	2009
Qinghai	3	19412.4	575	41.9	0.000772538	1	32.48	2009
Ningxia	3	21653	428	46.1	0.00941265	1	22.92	2009
Sinkiang	3	19810.3	509	39.85	0.00333746	1	84.94	2009
Beijing	1	63029	416	84.9	0.100893	1	145.051	2008
Tianjin	1	55473	318	77.23	0.104071	1	41.9156	2008
Hebei	1	23239	2556	41.9	0.0344795	1	120.238	2008
Shanxi	2	20398	1068	45.11	0.0217123	1	71.4959	2008
Innermongolia	3	32214	1512	51.71	0.00205011	1	59.8205	2008
Liaoning	1	31259	1193	60.05	0.0285762	1	83.9012	2008
Jilin	2	23514	964	53.21	0.0146203	1	59.5176	2008
Heilongjiang	2	21727	1259	55.4	0.00825065	1	71.6984	2008
Shanghai	1	73124	616	88.6	0.304516	1	122.284	2008
Jiangsu	1	39622	4802	54.3	0.0748246	1	148.612	2008
Zhejiang	1	42214	3703	57.6	0.0502947	1	142.869	2008
Anhui	2	14485	6424	40.5	0.0438528	1	103.844	2008
Fujian	1	30123	2773	49.9	0.029277	1	74.2741	2008
Jiangxi	2	14781	1987	41.36	0.026699	1	76.9195	2008
Shandong	1	33083	5707	47.6	0.0614286	1	140.418	2008
Henan	2	19593	5008	36.03	0.0564611	1	145.473	2008
Hubei	2	19860	3391	45.2	0.0304587	1	95.0838	2008
Hunan	2	17521	2819	42.15	0.0303088	1	87.5987	2008
Guangdong	1	37589	2812	63.37	0.0484221	1	201.147	2008
Guangxi	3	14966	1896	38.16	0.0218512	1	78.7683	2008
Hainan	1	17175	520	48	0.024898	1	18.6377	2008
Chongqing	3	18025	1614	49.99	0.0344539	1	51.6362	2008
Sichuan	3	15378	6239	37.4	0.0166762	1	143.561	2008
Guizhou	3	8824	3680	29.11	0.0217989	1	67.4375	2008
Yunnan	3	12587	4239	33	0.0104149	1	104.587	2008
Tibet	3	13861	759	22.61	0.000234938	1	16.3548	2008
Shaanxi	3	18246	2326	42.1	0.0192135	1	78.3906	2008
Gansu	3	12110	3349	32.15	0.00717053	1	58.315	2008
Qinghai	3	17389	654	40.86	0.000768377	1	24.6615	2008
Ningxia	3	17892	430	44.98	0.00930723	1	17.1073	2008
Sinkiang	3	19893	698	39.64	0.00329417	1	58.6403	2008
Beijing	1	58204	440	84.5	0.0972024	1	118.953	2007
Tianjin	1	46122	338	76.31	0.0986726	1	33.0964	2007
Hebei	1	19877	3303	40.25	0.0342526	1	78.1096	2007
Shanxi	2	16945	1066	44.03	0.0215977	1	52.0956	2007
Innermongolia	3	25393	1532	50.15	0.00204246	1	43.8658	2007
Liaoning	1	25729	1289	59.2	0.0284636	1	66.6	2007
Jilin	2	19383	992	53.16	0.0145989	1	42.3106	2007
Heilongjiang	2	18478	1333	53.9	0.00824849	1	57.5415	2007
Shanghai	1	66367	621	88.7	0.299677	1	88.8313	2007
Jiangsu	1	33928	4883	53.2	0.0743177	1	115.288	2007
Zhejiang	1	37411	3960	57.2	0.0497053	1	112.282	2007
Anhui	2	12045	7489	38.7	0.0437312	1	65.4132	2007
Fujian	1	25908	3022	48.7	0.0290902	1	51.9887	2007
Jiangxi	2	12633	2225	39.8	0.0265049	1	58.0717	2007
Shandong	1	27807	5950	46.75	0.0611024	1	99.6496	2007
Henan	2	16012	5449	34.34	0.0560479	1	98.7788	2007
Hubei	2	16206	3843	44.3	0.0303947	1	66.1139	2007
Hunan	2	14492	2601	40.45	0.03019	1	59.197	2007
Guangdong	1	33151	2850	63.14	0.0479401	1	140.769	2007
Guangxi	3	12555	1976	36.24	0.0216334	1	50.7547	2007
Hainan	1	14555	517	47.2	0.0246356	1	12.456	2007
Chongqing	3	14660	1677	48.34	0.0341748	1	33.9705	2007
Sichuan	3	12893	6461	35.6	0.0166537	1	98.8711	2007
Guizhou	3	6915	4177	28.24	0.0216207	1	48.7893	2007
Yunnan	3	10540	5158	31.6	0.0103485	1	77.1123	2007
Tibet	3	12109	745	28.3	0.000232482	1	17.1623	2007
Shaanxi	3	14607	2525	40.62	0.019142	1	49.9056	2007
Gansu	3	10346	3677	31.59	0.00714052	1	41.0319	2007
Qinghai	3	14257	720	40.07	0.000765603	1	19.5046	2007
Ningxia	3	14649	587	44.02	0.00918675	1	11.4174	2007
Sinkiang	3	16999	637	39.15	0.00323852	1	45.8154	2007
Beijing	1	50467	575	84.33	0.0941071	1	87.0575	2006
Tianjin	1	41163	349	75.73	0.0951327	1	23.7784	2006
Hebei	1	16962	3407	38.44	0.0340306	1	50.2031	2006
Shanxi	2	14123	1103	43.01	0.0214831	1	35.4622	2006
Innermongolia	3	20053	1739	48.64	0.00203567	1	28.2462	2006
Liaoning	1	21788	1415	58.99	0.0282848	1	43.7296	2006
Jilin	2	15720	1143	52.97	0.0145615	1	26.9189	2006
Heilongjiang	2	16195	1517	53.5	0.00824633	1	36.378	2006
Shanghai	1	57695	747	88.7	0.292742	1	61.4972	2006
Jiangsu	1	28814	5528	51.9	0.0735867	1	89.5249	2006
Zhejiang	1	31874	3947	56.5	0.0489194	1	83.5322	2006
Anhui	2	10055	7292	37.1	0.0436741	1	34.7649	2006
Fujian	1	21471	3049	48	0.0289033	1	34.0692	2006
Jiangxi	2	10798	2787	38.68	0.0263289	1	28.8172	2006
Shandong	1	23794	6648	46.1	0.0607241	1	73.3206	2006
Henan	2	13313	5955	32.47	0.0562395	1	61.4162	2006
Hubei	2	13296	4330	43.8	0.0303627	1	44.9741	2006
Hunan	2	11950	3144	38.71	0.0301283	1	34.6152	2006
Guangdong	1	28332	3486	63	0.0472045	1	103.558	2006
Guangxi	3	10296	2024	34.64	0.0214111	1	33.4041	2006
Hainan	1	12654	568	46.1	0.0243732	1	7.6109	2006
Chongqing	3	12457	2032	46.7	0.0340777	1	19.787	2006
Sichuan	3	10546	7678	34.3	0.0167398	1	57.4949	2006
Guizhou	3	5787	4736	27.46	0.021592	1	30.0375	2006
Yunnan	3	8970	5276	30.5	0.0102774	1	57.1204	2006
Tibet	3	10430	887	28.21	0.000230026	1	8.0941	2006
Shaanxi	3	12138	2635	39.12	0.0190756	1	28.8357	2006
Gansu	3	8757	4201	31.09	0.0071105	1	23.2159	2006
Qinghai	3	11762	754	39.26	0.000760055	1	11.5786	2006
Ningxia	3	11847	649	43	0.00909639	1	7.0085	2006
Sinkiang	3	15000	964	37.94	0.00316896	1	29.9458	2006
Beijing	1	45444	7152	83.62	0.0915476	1	65.6229	2005
Tianjin	1	35783	5793	75.11	0.0923009	1	18.9803	2005
Hebei	1	14782	53638	37.69	0.0337987	1	45.087	2005
Shanxi	2	12495	19472	42.11	0.0213558	1	28.1735	2005
Innermongolia	3	16331	29476	47.2	0.00202633	1	20.8768	2005
Liaoning	1	18983	22839	58.7	0.0279536	1	34.3526	2005
Jilin	2	13348	17994	52.52	0.0145241	1	20.7022	2005
Heilongjiang	2	14434	26633	53.1	0.00823986	1	28.0124	2005
Shanghai	1	51474	11213	89.09	0.286774	1	52.1464	2005
Jiangsu	1	24560	83702	50.11	0.0728558	1	75.0563	2005
Zhejiang	1	27703	65172	56.02	0.0481139	1	64.8767	2005
Anhui	2	8675	119875	35.5	0.0437455	1	25.0223	2005
Fujian	1	18646	49279	47.3	0.0287165	1	25.9305	2005
Jiangxi	2	9440	45038	37	0.026159	1	21.8381	2005
Shandong	1	20096	127449	45	0.0603262	1	54.4085	2005
Henan	2	11346	95891	30.65	0.0561677	1	41.8057	2005
Hubei	2	11431	74114	43.2	0.0304533	1	31.1597	2005
Hunan	2	10426	58377	37	0.0300523	1	24.452	2005
Guangdong	1	24435	57370	60.68	0.0466464	1	82.3633	2005
Guangxi	3	8788	40625	33.62	0.0211434	1	25.9931	2005
Hainan	1	10871	8162	45.2	0.0241399	1	6.5191	2005
Chongqing	3	10982	34244	45.2	0.0339563	1	15.1757	2005
Sichuan	3	9060	141104	33	0.0168279	1	49.5641	2005
Guizhou	3	5052	75750	26.87	0.0214368	1	25.816	2005
Yunnan	3	7835	89713	29.5	0.0102017	1	44.8073	2005
Tibet	3	9114	11953	26.65	0.000226752	1	7.109	2005
Shaanxi	3	9899	40903	37.23	0.018999	1	21.7038	2005
Gansu	3	7477	54780	30.02	0.00707776	1	17.8431	2005
Qinghai	3	10045	13143	39.25	0.000753121	1	8.8611	2005
Ningxia	3	10239	10935	42.28	0.0089759	1	5.4008	2005
Sinkiang	3	13108	16919	37.15	0.00310713	1	25.8917	2005
Beijing	1	37058	573	79.53	0.177738	1	54.0662	2004
Tianjin	1	31550	462	74.21	0.181239	1	18.3378	2004
Hebei	1	12918	3690	35.83	0.067183	1	35.1422	2004
Shanxi	2	9150	1466	39.63	0.042457	1	22.3898	2004
Innermongolia	3	11305	2015	45.87	0.00404926	1	17.4747	2004
Liaoning	1	16297	1543	56.1	0.0558543	1	25.4934	2004
Jilin	2	10932	874	45.17	0.0289733	1	17.0197	2004
Heilongjiang	2	13897	1529	52.8	0.0164668	1	23.5805	2004
Shanghai	1	55307	996	81.2	0.561935	1	45.015	2004
Jiangsu	1	20705	7955	48.18	0.144893	1	62.3921	2004
Zhejiang	1	23942	5166	54	0.0927308	1	52.7709	2004
Anhui	2	7768	7390	33.5	0.092366	1	22.1171	2004
Fujian	1	17218	4192	46.3	0.0570431	1	23.3252	2004
Jiangxi	2	8189	2949	35.58	0.0519903	1	17.5879	2004
Shandong	1	16925	9274	44.15	0.119765	1	45.2199	2004
Henan	2	9470	6006	28.91	0.116371	1	33.7404	2004
Hubei	2	10500	5419	43.68	0.0641707	1	26.3743	2004
Hunan	2	9117	3945	35.5	0.063639	1	19.7383	2004
Guangdong	1	19707	4020	59.6	0.0842618	1	72.9099	2004
Guangxi	3	7196	3030	31.94	0.0443648	1	22.0169	2004
Hainan	1	9450	443	44.51	0.0476968	1	5.427	2004
Chongqing	3	9608	2969	43.5	0.0757767	1	12.0564	2004
Sichuan	3	8113	7873	36.25	0.0357582	1	34.2542	2004
Guizhou	3	4215	4777	26.28	0.0448736	1	19.5474	2004
Yunnan	3	6733	5423	28.1	0.020243	1	36.1946	2004
Tibet	3	7779	873	36.36	0.000448592	1	6.3727	2004
Shaanxi	3	7757	3051	36.41	0.0378447	1	18.0908	2004
Gansu	3	5970	3844	28.61	0.014292	1	13.4101	2004
Qinghai	3	8606	883	38.59	0.00149515	1	6.3398	2004
Ningxia	3	7880	657	40.6	0.0177108	1	4.3539	2004
Sinkiang	3	11199	1038	35.16	0.00606894	1	19.4919	2004
Beijing	1	32061	580	79.05	0.173381	1	49.6358	2003
Tianjin	1	26532	545	73.45	0.178991	1	15.3135	2003
Hebei	1	10513.2	3955	33.52	0.0667927	1	34.8275	2003
Shanxi	2	7435	1452	38.81	0.0421934	1	20.3272	2003
Innermongolia	3	8974.65	2628	44.61	0.0040418	1	17.0878	2003
Liaoning	1	14257.8	1680	56.01	0.0557616	1	25.1624	2003
Jilin	2	9338	880	44.96	0.0289166	1	16.1382	2003
Heilongjiang	2	11615.1	1835	52.6	0.0164582	1	23.0611	2003
Shanghai	1	46718	861	77.6	0.551935	1	36.442	2003
Jiangsu	1	16809	8753	46.77	0.144363	1	55.5684	2003
Zhejiang	1	20147	5096	52.99	0.0919361	1	45.3797	2003
Anhui	2	6455	6694	32	0.0916369	1	17.0815	2003
Fujian	1	14979	3650	45.2	0.0566694	1	20.7211	2003
Jiangxi	2	6678	2644	34.02	0.051629	1	15.0613	2003
Shandong	1	13661	10020	43.01	0.119048	1	39.6107	2003
Henan	2	7570.18	6773	27.21	0.115772	1	30.1893	2003
Hubei	2	9010.7	5522	42.9	0.0640181	1	24.2474	2003
Hunan	2	7554	4476	33.5	0.0633045	1	16.8303	2003
Guangdong	1	17213.1	4308	58.45	0.0807125	1	73.5442	2003
Guangxi	3	5969	3309	30.85	0.0440744	1	21.0155	2003
Hainan	1	8316	549	43.57	0.0472606	1	4.647	2003
Chongqing	3	7209	2095	41.9	0.0759709	1	10.8218	2003
Sichuan	3	6418	8046	33.86	0.0356574	1	3.14235	2003
Guizhou	3	3603	5533	24.77	0.0444789	1	17.2994	2003
Yunnan	3	5662	6941	26.6	0.0200624	1	32.7463	2003
Tibet	3	6871	1057	35.71	0.000442322	1	5.2805	2003
Shaanxi	3	6480	3421	35.46	0.0376864	1	16.7206	2003
Gansu	3	5021.63	4013	27.38	0.0142065	1	11.8002	2003
Qinghai	3	7277	924	38.2	0.00148072	1	5.2972	2003
Ningxia	3	6691	731	36.92	0.0174789	1	4.4812	2003
Sinkiang	3	9700	984	34.39	0.00597913	1	18.2208	2003
